# Supplementary material for: Acuity circles allocation policy impact on waitlist mortality and donation after circulatory death liver transplantation: A nationwide retrospective analysis
Source: Health Sci Rep. 2023 Feb 1;6(2):e1066. doi: 10.1002/hsr2.1066 (PMC9892027; doi:10.1002/hsr2.1066)
Supplement: Supplementary file 1 — Supporting information. [file HSR2-6-e1066-s001.ods]

## Sheet: Sheet1
	waitlist additions liver								waitlist removals (death) liver						waitlist mortality rate liver
STATE	2016	2017	2018	2019	2020	2021	pre WL	post WL	2021	2020	2019	2018	2017	2016	2021	2020	2019	2018	2017	2016	avg_pre_wlmr	avg_post_wlmr	delta
ALABAMA	148	205	213	181	130	158	186.75	149	21	14	27	24	21	15	13%	11%	15%	11%	10%	10%	12%	12%	0%
ARKANSAS	52	65	53	59	47	40	57.25	43.5	0	1	0	2	3	5	0%	2%	0%	4%	5%	10%	5%	1%	-3%
ARIZONA	288	286	364	411	388	351	337.25	369.5	12	18	13	10	19	16	3%	5%	3%	3%	7%	6%	5%	4%	0%
CALIFORNIA	1,634	1,550	1,578	1,603	1,682	1,443	1591.25	1562.5	194	186	194	193	235	230	13%	11%	12%	12%	15%	14%	13%	12%	-1%
COLORADO	254	237	184	217	185	238	223	211.5	12	7	22	24	39	35	5%	4%	10%	13%	16%	14%	13%	4%	-9%
CONNECTICUT	91	90	115	122	105	91	104.5	98	18	13	16	10	8	11	20%	12%	13%	9%	9%	12%	11%	16%	5%
DIST. OF COLUMBIA	209	216	208	193	184	150	206.5	167	15	22	33	25	26	38	10%	12%	17%	12%	12%	18%	15%	11%	-4%
DELAWARE	7	9	6	6	6	11	7	8.5	0	0	0	0	0	0	0%	0%	0%	0%	0%	0%	0%	0%	0%
FLORIDA	731	711	766	846	865	783	763.5	824	43	38	51	40	38	38	5%	4%	6%	5%	5%	5%	5%	5%	-1%
GEORGIA	382	418	369	419	373	317	397	345	34	29	34	38	29	21	11%	8%	8%	10%	7%	5%	8%	9%	2%
HAWAII	25	20	15	21	23	17	20.25	20	3	2	3	4	6	4	18%	9%	14%	27%	30%	16%	22%	13%	-9%
IOWA	52	48	53	37	65	33	47.5	49	2	5	3	10	4	4	6%	8%	8%	19%	8%	8%	11%	7%	-4%
ILLINOIS	416	411	416	452	403	426	423.75	414.5	16	20	31	37	32	22	4%	5%	7%	9%	8%	5%	7%	4%	-3%
INDIANA	168	193	193	204	167	165	189.5	166	9	7	11	5	6	5	5%	4%	5%	3%	3%	3%	4%	5%	1%
KANSAS	138	125	113	103	93	69	119.75	81	6	5	1	5	7	13	9%	5%	1%	4%	6%	9%	5%	7%	2%
KENTUCKY	144	155	145	134	135	114	144.5	124.5	24	27	22	24	28	17	21%	20%	16%	17%	18%	12%	16%	21%	5%
LOUISIANA	322	273	314	306	223	206	303.75	214.5	16	14	14	20	7	16	8%	6%	5%	6%	3%	5%	5%	7%	2%
MASSACHUSETTS	547	513	551	591	567	484	550.5	525.5	91	71	79	71	59	81	19%	13%	13%	13%	12%	15%	13%	16%	3%
MARYLAND	421	464	371	324	338	274	395	306	34	68	65	72	80	85	12%	20%	20%	19%	17%	20%	19%	16%	-3%
MICHIGAN	347	338	311	285	252	227	320.25	239.5	15	18	32	39	32	40	7%	7%	11%	13%	9%	12%	11%	7%	-4%
MINNESOTA	320	311	286	247	240	275	291	257.5	12	18	31	38	38	40	4%	8%	13%	13%	12%	13%	13%	6%	-7%
MISSOURI	241	233	231	240	239	249	236.25	244	9	6	11	17	20	17	4%	3%	5%	7%	9%	7%	7%	3%	-4%
MISSISSIPPI	41	53	48	67	55	37	52.25	46	5	2	3	3	3	0	14%	4%	4%	6%	6%	0%	4%	9%	4%
NORTH CAROLINA	257	330	322	308	268	240	304.25	254	25	18	29	21	25	15	10%	7%	9%	7%	8%	6%	7%	9%	1%
NEBRASKA	156	117	127	107	130	114	126.75	122	10	6	17	9	24	22	9%	5%	16%	7%	21%	14%	14%	7%	-8%
NEW JERSEY	109	79	118	129	131	103	108.75	117	11	19	11	10	10	5	11%	15%	9%	8%	13%	5%	9%	13%	4%
NEW YORK	725	787	860	854	761	694	806.5	727.5	63	100	119	97	115	94	9%	13%	14%	11%	15%	13%	13%	11%	-2%
OHIO	526	599	649	692	641	578	616.5	609.5	43	53	51	47	34	28	7%	8%	7%	7%	6%	5%	6%	8%	1%
OKLAHOMA	121	100	81	93	109	134	98.75	121.5	6	5	12	19	12	10	4%	5%	13%	23%	12%	8%	14%	5%	-10%
OREGON	132	140	141	126	124	104	134.75	114	4	11	3	5	8	8	4%	9%	2%	4%	6%	6%	4%	6%	2%
PENNSYLVANIA	857	894	869	874	800	732	873.5	766	58	64	73	50	72	90	8%	8%	8%	6%	8%	11%	8%	8%	0%
SOUTH CAROLINA	109	115	91	100	106	94	103.75	100	15	11	5	13	10	10	16%	10%	5%	14%	9%	9%	9%	13%	4%
SOUTH DAKOTA	15	31	28	34	29	24	27	26.5	8	4	4	4	3	1	33%	14%	12%	14%	10%	7%	11%	24%	13%
TENNESSEE	377	341	294	341	363	320	338.25	341.5	19	20	16	15	11	10	6%	6%	5%	5%	3%	3%	4%	6%	2%
TEXAS	1,220	1,277	1,367	1,377	1,427	1,203	1310.25	1315	120	128	113	134	116	110	10%	9%	8%	10%	9%	9%	9%	9%	0%
UTAH	110	122	146	141	190	153	129.75	171.5	7	10	4	5	8	10	5%	5%	3%	3%	7%	9%	5%	5%	-1%
VIRGINIA	188	215	254	265	285	263	230.5	274	20	23	17	19	20	31	8%	8%	6%	7%	9%	16%	10%	8%	-2%
WASHINGTON	205	204	239	216	193	195	216	194	16	14	12	20	12	17	8%	7%	6%	8%	6%	8%	7%	8%	1%
WISCONSIN	309	316	305	292	335	220	305.5	277.5	17	30	38	31	32	34	8%	9%	13%	10%	10%	11%	11%	8%	-3%
																					9%	9%	-1%
