# Supplementary material for: Acuity circles allocation policy impact on waitlist mortality and donation after circulatory death liver transplantation: A nationwide retrospective analysis
Source: Health Sci Rep. 2023 Feb 1;6(2):e1066. doi: 10.1002/hsr2.1066 (PMC9892027; doi:10.1002/hsr2.1066)
Supplement: Supplementary file 2 — Supporting information. [file HSR2-6-e1066-s002.ods]

## Sheet: Sheet1
STATE	2016	2017	2018	2019	2020	2021	pre	post	post adjust	2016	2017	2018	2019	2020	2021	pre WL	post WL	pre_rate	post_rate	delta
ALABAMA	4	4	3	14	15	2	6	8.5	10.73684211	148	205	213	181	130	168	186.75	149	5%	7%	3%
ARKANSAS	1	1	0	7	12	13	2	12.5	15.78947368	52	65	53	59	47	40	57.25	43.5	22%	36%	14%
ARIZONA	55	63	66	108	108	76	73	92	116.2105263	288	286	364	411	388	351	337.25	369.5	27%	31%	4%
CALIFORNIA	34	42	38	35	47	25	37	36	45.47368421	1,634	1,550	1,578	1,603	1,682	1,443	1591.25	1562.5	2%	3%	1%
COLORADO	0	3	4	8	25	16	4	20.5	25.89473684	254	237	184	217	185	238	223	211.5	9%	12%	3%
CONNECTICUT	1	4	10	6	2	3	5	2.5	3.157894737	91	90	115	122	105	91	104.5	98	2%	3%	1%
DIST. OF COLUMBIA	3	4	1	7	8	7	4	7.5	9.473684211	209	216	208	193	184	150	206.5	167	4%	6%	2%
DELAWARE	0	0	0	0	0	0	0	0	0	7	9	6	6	6	11	7	8.5	0%	0%	0%
FLORIDA	32	39	25	49	76	67	36	71.5	90.31578947	731	711	766	846	865	783	763.5	824	9%	11%	2%
GEORGIA	0	2	12	9	17	21	6	19	24	382	418	369	419	373	317	397	345	5%	7%	2%
HAWAII	0	0	0	0	0	0	0	0	0	25	20	15	21	23	17	20.25	20	0%	0%	0%
IOWA	2	2	2	2	8	0	2	4	5.052631579	52	48	53	37	65	33	47.5	49	8%	10%	2%
ILLINOIS	21	25	33	42	32	20	30	26	32.84210526	416	411	416	452	403	426	423.75	414.5	6%	8%	2%
INDIANA	17	15	31	24	28	16	22	22	27.78947368	168	193	193	204	167	165	189.5	166	12%	17%	5%
KANSAS	9	1	3	1	1	0	4	0.5	0.631578947	138	125	113	103	93	69	119.75	81	0%	1%	0%
KENTUCKY	7	1	2	4	8	10	4	9	11.36842105	144	155	145	134	135	114	144.5	124.5	6%	9%	3%
LOUISIANA	23	25	32	30	23	12	28	17.5	22.10526316	322	273	314	306	223	206	303.75	214.5	6%	10%	5%
MASSACHUSETTS	7	3	7	13	9	4	8	6.5	8.210526316	547	513	551	591	567	484	550.5	525.5	1%	2%	0%
MARYLAND	30	19	8	13	9	18	18	13.5	17.05263158	421	464	371	324	338	274	395	306	3%	6%	2%
MICHIGAN	18	15	30	19	35	33	21	34	42.94736842	347	338	311	285	252	227	320.25	239.5	11%	18%	7%
MINNESOTA	19	13	12	12	11	8	14	9.5	12	320	311	286	247	240	275	291	257.5	3%	5%	1%
MISSOURI	2	8	8	4	16	12	6	14	17.68421053	241	233	231	240	239	249	236.25	244	6%	7%	1%
MISSISSIPPI	0	2	4	1	3	7	2	5	6.315789474	41	53	48	67	55	37	52.25	46	10%	14%	4%
NORTH CAROLINA	4	7	7	12	18	4	8	11	13.89473684	257	330	322	308	268	240	304.25	254	4%	5%	2%
NEBRASKA	11	7	3	8	11	9	7	10	12.63157895	156	117	127	107	130	114	126.75	122	8%	10%	2%
NEW JERSEY	0	0	0	0	0	0	0	0	0	109	79	118	129	131	103	108.75	117	0%	0%	0%
NEW YORK	11	19	16	21	35	25	17	30	37.89473684	725	787	860	854	761	694	806.5	727.5	4%	5%	1%
OHIO	23	28	38	59	88	47	37	67.5	85.26315789	526	599	649	692	641	578	616.5	609.5	11%	14%	3%
OKLAHOMA	1	4	4	1	3	8	3	5.5	6.947368421	121	100	81	93	109	134	98.75	121.5	6%	6%	0%
OREGON	8	10	10	12	9	6	10	7.5	9.473684211	132	140	141	126	124	104	134.75	114	6%	8%	3%
PENNSYLVANIA	12	24	8	26	15	9	18	12	15.15789474	857	894	869	874	800	732	873.5	766	1%	2%	1%
SOUTH CAROLINA	1	1	1	0	2	3	1	2.5	3.157894737	109	115	91	100	106	94	103.75	100	2%	3%	1%
SOUTH DAKOTA	0	0	1	3	3	0	1	1.5	1.894736842	15	31	28	34	29	24	27	26.5	6%	7%	2%
TENNESSEE	21	25	17	18	24	9	20	16.5	20.84210526	377	341	294	341	363	320	338.25	341.5	5%	6%	1%
TEXAS	29	50	49	80	74	28	52	51	64.42105263	1,220	1,277	1,367	1,377	1,427	1,203	1310.25	1315	4%	5%	1%
UTAH	5	6	4	12	20	10	7	15	18.94736842	110	122	146	141	190	153	129.75	171.5	12%	11%	-1%
VIRGINIA	3	9	23	16	10	3	13	6.5	8.210526316	188	215	254	265	285	263	230.5	274	3%	3%	0%
WASHINGTON	13	8	10	14	10	3	11	6.5	8.210526316	205	204	239	216	193	195	216	194	3%	4%	1%
WISCONSIN	20	25	13	23	15	7	20	11	13.89473684	309	316	305	292	335	220	305.5	277.5	4%	5%	1%
																		6%	8%	2%
